# Supplementary material for: Body Image and Self-Esteem in Lower-Limb Amputees
Source: PLoS One. 2014 Mar 24;9(3):e92943. doi: 10.1371/journal.pone.0092943 (PMC3963966; doi:10.1371/journal.pone.0092943)
Supplement: Table S1 — Basic data sheet. Basic data sheet inlcuding patients' demographic data (lines D-K), SF-36 (lines L-BE), MBSRQ (lines BF-FB), RSE (lines FC-FR). (XLSX) [file pone.0092943.s001.xlsx]

## Sheet: Tabelle1
patient nr.	patient (Pat=1,Contr=0)	KH	sex (w=1, m=2)	Alter	BMI	amp. type (LL=1, UL=2)	amp. side (ri=1, le=2, bilat=3)	amp. cause (DM=1, pAOD=2, DM&pAOD=3, other=4)	phantom pain (no=0, yes=1)	Phantom NRS (0-10)	A1	A1o	A2	A3a	A3b	A3c	A3d	A3e	A3f	A3g	A3h	A3i	A3j	A4a	A4b	A4c	A4d	A5a	A5b	A5c	A6	A6o	A7	A7o	A8	A8o	A9a	A9ao	9b	9c	9d	9do	9e	9eo	9f	9g	9h	9ho	9i
1	1	1	1	58		2	3	3	1	7	2	25	4	1	1		1	1	1	1	1	1	1	1	2	1	1	2	2	2	2	25	6	20	2	40	1	0	3	4	5	20	1	0		3	5	20	2
2	1	1	2	50		2	3	3	0	0	5	100	2	3	3	3	3	3	3	3	3	3	3	2	2	2	2	2	2		5	100	5.4	80	5	100	1	0	6	5	6	0	1	0	6	6	4	40	5
3	1	1	1	48		1	1	1	0	0	5	100	1	2	3	3	1	1	1	3	3	3	3	1	1	1	1	2	2	2	4	75	6	100	4	80	5	80	6	5	1	100	5	80	6	5	1	100	1
4	1	1	2	76		1	1	3	1	4	3.4	50	2	1	1	1	1	1	1	1	1	1	1	1	1	1	1	1	1	1	5	100	5.4	80	4	80	1	0	6	6	2	80	5	80	5	4	3	60	4
5	1	1	2	40		1	2	1	1	7	4.4	75	4	3	3	3	3	3	3	3	3	3	3	2	2	2	2	2	2	2	5	100	3.1	40	4	80	5	80	5	6	2	80	5	80	6	6	2	80	6
6	1	1	1	56		2	2	2	0	0	3.4	50		1	1	1	2	2	1	1	1	1	2	2	1	1	1	1	1				3.1	40
7	1	1	1	68		1	1	1	0	0	2	25	2	1	1	1	1	1	1	1	1	1	1	1	1	1	1	1	1	1	3	50	1	0	1	20	4	60	5	3	5	20	5	80	4	4	6	0	4
8	1	1	1	67		2	1	1	1	5	4.4	75	1	1	1	1	1	1	1	1	1	1	1	2	2	2	1	2	2	2	5	100	6	100	6	100	3	40	3	6	2	80	5	80	5	5	2	80	4
9	1	1	2	69		2	2	2	1	4	1	0	4	1	1	1	1	2	1	1	1	1	2	1	1	1	1	1	1	1	4	75	2.2	20	2	40	2	20	2	3	6	0			2	2	5	20	2
10	1	1	1	80		1	2	2	1	8	3.4	50	5	1	1	1	1	2	1	1	1	1	2								1	0	2.2	20	2	40	2	20	2	4	4	40	2	20	2	3	5	20	4
11	1	1	2	72		1	2	3	0	0	3.4	50	4	1	2	2	2	2	2	1	1	1	3	1	1	1	1	1	1	1	5	100	5.4	80	5	100	2	20	5	6	2	80	5	80	6	6	5	20	6
12	1	1	2	68		1	2	2	1	7	3.4	50	5	1	1	2	1	1	1	1	1	1	2	1	1	1	1	1	1	1	2	25	3.1	40	2	40	3	40	4	4	5	20	2	20	4	4	5	20	4
13	1	1	1	57		2	2	1	1	5	3.4	50	2	1	2	1	1	2	2	1	1	1	3	1	1	2	2	2	2	2	5	100	3.1	40	3	60	3	40	3	4	3	60	3	40	4	3	4	40	3
14	1	1	1	82		1	2	2	0	0	2	25	5	1	1	1	1	1	1	1	1	1	1	1	1	1	1	1	1	1	4	75	2.2	20	4	80	1	0	1	1	5	20	1	0	2	1	6	0	1
15	1	1	2	85		1	1	2	1	6	4.4	75	3	1	1	1	1	1	1	1	1	1	1	1	1	1	1	1	1	1	5	100	3.1	40	2	40	1	0	2	3	5	20	1	0	4	1	3	60	1
16	1	1	1	71		1	1	2	0	0	3.4	50	3	2	3	3	1	1	1	1	1	1	1	1	1	1	1	1	1		3.5	75	2.2	20	2	40	4	60	4	5	3	60	3	40	4	3	5	20	3
17	1	1	2	72		1	2	3	1	4	2	25	2	1	3	2	3	3	3	3	3	3	3	1	1	1	1	1	1		2	25	5.4	80	4	80	1	0	3	2	5	20	3	40	2	3	5	20	3
18	1	1	2	70		1	2	2	0	0	3.4	50	2	1	1	1	1	1	1	1	1	1	1	1	1	1	1	1	1	1	2	25	6	100	6	100	4	60	4	6	3	60	3	40	6	6	2	80	4
19	1	1	2	50		1	1	4	0	0	5	100	3	2	2	2	2	2	1	1	1	2	2	1	1	1	1	2	2	2	3	50	1	0	2	40	4	60	3	3	4	40	2	20	2	3	3	60	1
20	1	1	2	88		1	1	1	1	3	1	0	5	1	1	1	2		2	1	1	1	1	1	1	1	1	1	1		2	25	3.1	40	1	20	1	0	2	3	5	20	2	20	2	3	6	0	3
21	1	1	2	55		1	2	1	1	7	3.4	50	2	1	1	1	1	2	1	1	1	1	1	1	1	1	1	1	1	1	2	25	2.2	20	1	20	5	80	3	2	1	100	5	80	3	2	4	40	2
22	1	1	1	68		1	2	2	1	5	3.4	50	2	1	1	1	1	2	3	2	3	3	2	1	1	1	1	1	1	1	3	50	2.2	40	1	20	5	80	2	5	5	20	3	40	5	4	2	80	3
23	1	1	2	25		2	1	4	1	5	3.4	50	1	1	1	2			1				2	1	1	1	1	1	1	1	3	50	4.2	60	4	80	3	40	2	2	5	20	2	20	3	3	5	20	4
24	1	1	2	67		1	3	1	0	0	2	25	5	1	1	1	1	2	2	1	1	2	2	1	1	1	1	1	1	1	5	100	6	100	1	0	1	0	5	6	1	100	2	20	6	4	3	60	2
25	1	1	1	58		1	2	3	0	0	3.4	50	1	3	3	3	3	3	3	3	3	3	3	2	2	2	2	2	2		5	100	4.2	60	4	80	3	40
26	1	1	2	71		2	2	1	1	3	3.4	50	3	1	2	2	2	2	2	2	2	2	2	1	1	1	1	1	1	1	3	50	4.2	60	5	100	3	40	4	3	3	60	4	60	4	4	5	20	4
27	1	1	2	73		1	3	1	1	9	3.4	50	4	1	1	1	1	1	1	1	1	1	1	1	1	1	1	1	1	1	3.5	75	3.1	40	3	60	3	40	3	3	3	60	4	60	3	3	4	40	3
28	1	1	2	88		1	1	3	0	0	2	25	5	1	1	1	1	1	1	1	1	1	1								2	25	6	100			2	20	3	3	4	40	2	20	3	3	5	20	2
29	1	1	2	62		1	1	3	1	2	3.4	50	4	1	2	3	1	1	2		1	2	2	2	1	1	1	1	1	1			3.2	40			4	60	2	2	1	100	5	80	4	1	1	100	3
30	1	1	2	77		1	3	3	0	0	3.4	50	2	1	1	1	1	1	1	1	1	1	1										6	100							1	100							1
31	1	1	2	50		1	1	4	1	5	3.4	50	3	1	1	1	1	1	1	1	1	1	1	1	1	1	1	1	1		4	75	4.2	60	4	80	4	60	3	5	3	60	4	60	4	4	4	40	4
32	1	1	1	86		1	2	3	1	3	3.4	50	3	1	1	1	1	1	1	1	1	1	1								3	50	5.4	80			3	40	4	5	3	60	3	40	4	4	4	40	4
33	1	1	2	57		1	2	1	1	2	3.4	50	2	1	2	2	1	2	2	1	1	1	2	1	1	1	1	2	2	1	4	75	3.1	40	4	80	4	60	5	5	2	80	4	60	5	4	4	40	4
34	1	1	2	77		1	1	3	0	0	2	25	2	1	1	1	1	2	1	1	1	1	2	1	1	1	1	2	2	2	4	75	6	100	6	100
35	1	1	2	67		1	2	1	0	0	2	25	5	1	1	1	1	1	1	1	1	1	2	2	1	1	2	1	1		5	100	6	100	6	100	3	40	5	6	2	80	5	80	6	5	4	40	5
36	1	1	2	53		2	2	2	1	7	3.4	50	2	1	1	1	2	2	1	1	1	1	2	1	1	1	1	1	1		4	75	3.1	40	4	80	1	0	1	5	6	0	1	0	2	1	6	0	1
37	1	1	2	57		1	2	2	1	3	2	25	4	1	1	1	1	3	2	1	2	2	2	1	1	1	1	1	1	1	4	75	3.1	40	5	100	1	0	4	6	2	80	3	40	6	4	5	20	4
38	1	1	1	81		1	2	2	1	5	3.4	50	1	1	1	1	1	2	1	1	1	1	2	1	1	1	1				5	100	3.1	40	3	60	3	40	5	5	3	60	3	40	5	4	4	40	5
39	1	1	2	70		1	1	2	1	8	2	25	5	1	1	1	1	1	1	1	1	1	1	1	1	1	1	1	1		5	100	2.2	20	2	40	3	40	4	4	4	40	2	20	5	5	4	40	4
40	1	1	2	55		1	2	3	0	0	3.4	50	2	1	1	2	1	1	1	1	1	1	2	1	1	1	1	1	1	1	1	0	3.1	40	3	60			4		2	80	5	80	4	4	2	80	4
41	1	1	2	59		1	3	2	0	0	2	25	4	1	2	2	2	3	2	1	2	2	2	1	1	1	1	2	2	2	4	75	5.4	80	4	80	4	60	5	6	2	80	4	60	6	4	2	80	5
42	1	1	2	54		1	2	2	1	5	3.4	50	4	1	1	1	1	2	1	1	1	2	2	1	1	1	1	2	2	2	4	75	3.2	40	2	40	2	20	4	4	5	20	2	20	4	4	5	20	4
43	1	1	1	67		2	1	1	0	0	3.4	50	1	1	1	1	1	1	1	1	1	1	1	1	1	1	1	1	1	1	2	25	6	100	6	100	5	80	6	6	2	80	5	80	6	4	2	80	4
44	1	1	2	81		2	1	2	1	7	3.4	50	4	1	1	1	1	1	1	1	1	1	1	1	1	1	1	1	1	1	4	75	4.2	60	4	80	3	40	4	5	3	60	3	40	4	5	4	40	5
45	1	1	2	60		2	3	2	0	0	4.4	75	2	1	1	1	1	1	1	1	1	1	1	1	1	1	1	1	1	1	5	100	6	100	6	100	2	20	5	6	2	80	2	20	4	6	4	40	5
46	1	1	2	72		1	1	1	0	0	2	25	2	1	1	1	1	1	1	1	1	1	1	1	1	1	1	2	2	2	5	100	6	100	6	100	5	80	5	6	2	80	5	80	5	6	2	80	6
47	1	1	2	50		1	3	2	1	6	4.4	75	2	1	1	1	1	2	2	1	1	2	2	2	1	2	2	2	2	2	3	50	3.1	40	3	60	2	20	5	5	3	60	3	40	5	3	4	40	4
48	1	1	2	79		1	2	3	1	5	3.4	50	4	1	1	1	1	1	1	1	1	1	1	1	1	1	1	1	1	1	1	0	2.2	20	1	20	1	0	4	3	5	20	1	0	2	3	6	0	3
49	1	1	1	71		2	2	3	0	0	3.4	50	2	1	2	2	2	2	1	1	1	1	2								4	75	6	100	6	100	5	80	4	5	3	60	3	40	4	4	3	60	3
50	1	1	2	61		1	1	3	0	0	2	25	2	2	2	2	2	3	2	2	2	2	2	2				2			5	100	6	100	6	100	2	20	3						2	2	5	20	1
51	1	1	1	82		1	1	2	0	0	2	25	5	1	1	1	1	1	1	1	1	1	1	1	1	1	1	1	1	1	3	50	3.1	40	3	60	2	20	4	4	4	40	2	20	4	4	4	40	4
52	1	1	2	77		1	2	3	1	3	2	25	3	1	2	1	1	2	2	1	1	1	1	1	1	1	1	2	1		3	50	3.1	40	1	20					3	60			4
53	1	1	2	70		1	2	2	1	5	2	25	2	1	1	2	2	2	1	1	2	2	2	1	1	1	1	1	1	1	4	75	2.2	20	2	40	1	0	4	4	5	20	2	20	5	4	6	0	5
54	1	1	1	81		1	2	2	1	5	3.4	50	1	1	1	1	1	2	1	1	1	1	2	1	1	1	1				5	100	3.1	40	3	60	3	40	5	5	3	60	3	40	5	4	4	40	5
55	1	1	2	62		1	2	2	1	7	3.4	50	1	1	1	2	2	2	2	1	1	2	2	1	1	1	1	1	1	2	4	75	2.2	20	2	40	2	20	3	4	4	40	2	20	3	3	4	40	3
56	1	1	2	63		2	2	2	1	5	2	25	5	1	1	1	1	2	2	1	1	2	1	2	2	1	2	2	2		3	50	2.2	20	3	60	1	0	4	4	5	20	2	20	3	3	4	40	2
57	1	1	1	81		1	2	2	1	2	3.4	50	2	1	1	1	1	1	1	1	1	1	2	1	1	1	1	1	1		5	100	5.4	80	4	80	6	100	6	6	2	80	4	60	6	3	2	80	3
58	1	1	2	66		1	1	2	1	5	3.4	50	3	2	1	2	2	3	2	2	2	2	2	1	1	1	1	1	1		5	100	4.2	60	4	80	5	80	5	5	2	80	5	80	5	4	2	80	5
59	1	1	2	43		1	1	1	1	8	1	0	3	1	1	1	1	1	1	1	1	1	1	1	1	1	1	1	1		1	0	1	0	1	20	1	0	1	1	6	0	1	0	1	1	6	0	1
60	1	1	2	51		1	2	2	0	0	3.4	50	4	1	1	1	1	2	1	1	1	2	2	1	1	1	1	1	1	1	2	25	3.1	40	3	60	3	40	3	4	4	40	2	20	4	6	3	60	2
61	1	1	2	73		1	1	3	1	2	3.4	50	3	2	2	2	2	2	1	1	2	2	2	1	1	1	1	1	1	1	5	100	3.1	40	4	80	3	40	4	5	2	80	3	40	5	4	3	60	4
62	1	1	2	60		1	2	3	0	0	3.4	50	4	1	1	1	2	2	1	1	2	2	2	1	1	1	1	2	2	2	5	100	6	100	6	100	1	0	5	6	4	40	1	0	3	3	6	0	3
63	1	1	1	89		2	1	1	1	3	3.4	50	1	1	1	1	1	1	1	1	1	1	1	1	1	1	1	1	1	1	5	100	4.2	60	5	100	2	20	3	6	2	80	2	20	6	6	3	60	6
64	1	1	1	81		1	2	2	1	5	3.4	50	1	1	1	1	1	2	1	1	1	1	2	1	1	1	1				5	100	4.2	40	3	60	3	40	5	5	3	60	3	40	5	4	4	40	5
65	1	1	1	81		1	2	2	1	6	3.4	50	1	1	1	1	1	2	1	1	1	1	2	1	1	1	1				5	100	4.2	40	3	60	3	40	5	5	3	60	3	40	5	4	4	40	5
66	1	1	2	67		1	2	1	0	0	4.4	75	1	1	1	1	1	1	1	1	1	1	2	2							3	50	6	100	6	100	3	40	3	6	5	20	2	20	5	5	3	60	5
67	1	1	2	54		1	1	3	0	0	3.4	50	4	1	2	1	1	2	1	1	1	1	3	1	1	1	1	2	2		5	100	6	100	3	60	3	40	5	2	2	80	1	0	4	3	5	20	2
68	1	1	2	77		1	2	1	0	0	3.4	50	4	2	2	2	2	2	2	2	2	2	2	1	1	1	1	1	1		5	100	5.4	80	5	100	5	80	6	6	2	80	5	80	6	6	4	40	6
69	1	1	2	69		1	3	1	1	2	3.4	50	2	1	1	1	1	1	1	1	1	1	1	1	1	1	1	1	1	1	4	75	3.1	40	1	20	3	40	3	5	4	40	3	40	5	5	4	40	5
70	1	1	2	82		2	2	2	0	0	4.4	75	3	1	1	1	1	2	2	1	1	2	2	1	1	1	1	1	1	1	3	50	6	100	6	100	5	80	5	6	1	100	5	80	6	6	2	80	5
71	1	1	2	61		1	2	2	1	3	3.4	50	3	1	1	1	1	2	1	1	1	1	2	1	1	1	1	1	1	1			3.1	40	2	40	4	60	5	5	2	80	4	60	6	4	3	60	4
72	1	1	2	75		1	2	2	0	0	4.4	75	3	1	1	1	1	1	1	1	1	1	2	1	1	1	1	1	1	1	4	75	5.4	80	4	80	2	20	6	2	3	60	1	0	6	1	6	0	4
73	1	1	2	74		2	2	2	1	2	4.4	75	3	1	1	1	1	1	1	1	1	1	1	1	1	1	1	1	1	1	5	100	5.4	80	5	100	5	80	6	5	2	80	5	80	4	6	5	20	4
74	1	1	2	68		1	3	1	1	2	2	25	5	1	1	1	1	1	1	1	1	1	1	1	1	1	1	1	1	1	1	0	2.2	20	1	20	1	0	1		6	0	1	100	1	6	1	100	5
75	1	1	2	70		1	1	2	1	4	3.4	50	1	1	1	1	1	2	1	1	1	1	1	1	1	1	1	1	1	1	4	75	2.2	20	2	40	2	20	4	3	5	20	2	20	4	3	5	20	2
76	1	1	1	74		2	1	1	1	5	2	25	4	1	1	2	2	3	2	2	2	2	3	1	1	1	1	1	1	1	3	50	3.1	40	3	60	3	40	3	3	5	20	2	20	3	3	5	20	3
77	1	1	2	50		1	1	2	1	4	3.4	50	5	1	1	1	2	1	1	1	1	2	1	2	1	1	1	2	1	1	4	75	3.1	40	3	60	6	100	5	6	1	100	5	80	6	6	2	80	4
78	1	1	2	68		1	1	1	1	5	2	25	5	1	1	1	1	1	2	1	1	2	2	1	1	1	1	1	1	1	2	25	3.1	40	3	60	3	40	3	5	3	60	3	40	5	6	3	60	3
79	1	1	2	57		1	1	1	1	5	2	25	2	1	1	1	1	2	1	1	1	1	2	1	1	1	1	1	1	1	3	50	3.1	40	3	60	2	20	6	5	5	20	3	40	3	5	5	20	3
80	1	1	2	75		1	2	2	0	0	3.4	50	4	1	1	1	1	1	1	1	1	1	1	1	1	1	1	1	1	1	2	25	3.1	40	2	40	2	20	4	3	5	20	2	20	4	4	4	40	3
81	1	1	2	66		2	1	2	0	0	3.4	50	3	1	1	1.5	1	1	2	1	1	1	2	1	1	1	1	2	2	2	3	50	4.2	60	2	40	2	20	4	4	4	40	2	20	5.5	4	4	40	3
82	1	1	2	76		2	1	2	0	0	3.4	50	2	1	2	2	2	2	1	2	2	2	2	1	1	1	1	1	1		2	25	3.1	40	3	60	2	20	4	2	5	20	2	20	5	4	4	40	3
83	1	1	1	61		2	1	3	1	7	2	25	3	1	1	1	1	1	1	1	1	2	3	1	1	1	1	1	1	1	1	0	3.1	40	3	60	1	0	2	3	6	0	1	0	1	1	6	0	1
84	1	1	2	48		1	2	2	0	0	2	25	5	1	1	1	1	1	1	1	1	1	1	1	1	1	1	1	1	1	4	75	6	100	6	100	4	60	4	6	1	100	5	80	6	5	3	60	5
85	1	1	2	61		2	1	4	1	3	4.4	75	2	1	1	1	1	2	2	2	2	3	3	1	2	1	1	2	2	2	4	75	4.2	60	4	80	3	40	6	6	2	80	3	40	5	5	3	60	5
86	1	1	1	81		1	2	2	1	3	3.4	50	4	1	1	1	1	2	2	1	1	2	1	1	1	1	1	1	1	1	5	100	3.1	40	3	60	3	40	6	6	2	80	4	60	6	4	2	80	4
87	1	1	1	68		1	2	2	0	0	3.4	50	3	1	1	1	2	3	2	1	2	3	3	1	1	1	1	2	2	2	5	100	6	100	6	100	2	20	6	4	4	40	2	20	4	4	5	20	3
88	1	1	2	66		2	2	2	1	4	3.4	50	3	1	1	1	1	2	1	1	1	2	1	1	1	1	1	1	1	1	1	0	3.1	40	1	20	2	20	6	6	2	80	2	20	5	5	3	60	5
89	1	1	2	70		2	1	2	0	0	3.4	50	3	1	1	2	2	2	1	1	1	2	3	2	2	1	1	2	1	2	3	50	6	100	6	100	1	0	6	4	3	60	2	20	4	4	4	40	4
90	1	1	2	73		2	2	1	1	4	1	0	5	1	1	1	1	1	1	1	1	1	1	1	1	1	1	1	1	1	1	0					1	0	3	3	5	20	1	0	2	2	6	0	2
91	1	2	1	59		2	3	3	1	6	2	25	4	1	1		1	1	1	1	1	1	1	1	2	1	1	2	2	2	2	25	2.2	20	2	40	1	0	3	4	5	20	1	0		3	5	20	2
92	1	2	2	51		2	3	3	0	0	5	100	2	3	3	3	3	3	3	3	3	3	3	2	2	2	2	2	2		5	100	5.4	80	5	100	1	0	6	5	6	0	1	0	6	6	4	40	5
93	1	2	2	75		1	1	3	1	5	3.4	50	2	1	1	1	1	1	1	1	1	1	1	1	1	1	1	1	1	1	5	100	5.4	80	4	80	1	0	6	6	2	80	5	80	5	4	3	60	4
94	1	2	2	43		1	2	1	0	0	4.4	75	4	3	3	3	3	3	3	3	3	3	3	2	2	2	2	2	2	2	5	100	3.1	40	4	80	5	80	5	6	2	80	5	80	6	6	2	80	6
95	1	2	2	67		1	2	2	1	6	3.4	50	5	1	1	2	1	1	1	1	1	1	2	1	1	1	1	1	1	1	2	25	3.1	40	2	40	3	40	4	4	5	20	2	20	4	4	5	20	4
96	1	2	2	71		1	2	3	1	5	2	25	2	1	3	2	3	3	3	3	3	3	3	1	1	1	1	1	1		2	25	5.4	80	4	80	1	0	3	2	5	20	3	40	2	3	5	20	3
97	1	2	2	61		1	2	2	0	0	3.4	50	2	1	1	1	1	1	1	1	1	1	1	1	1	1	1	1	1	1	2	25	6	100	6	100	4	60	4	6	3	60	3	40	6	6	2	80	4
98	1	2	2	52		1	1	4	0	0	5	100	3	2	2	2	2	2	1	1	1	2	2	1	1	1	1	2	2	2	3	50	1	0	2	40	4	60	3	3	4	40	2	20	2	3	3	60	1
99	1	2	2	87		1	1	1	1	3	1	0	5	1	1	1	2		2	1	1	1	1	1	1	1	1	1	1		2	25	3.1	40	1	20	1	0	2	3	5	20	2	20	2	3	6	0	3
100	1	2	2	56		1	2	1	1	7	3.4	50	2	1	1	1	1	2	1	1	1	1	1	1	1	1	1	1	1	1	2	25	2.2	20	1	20	5	80	3	2	1	100	5	80	3	2	4	40	2
101	1	2	2	68		1	3	1	0	0	2	25	5	1	1	1	1	2	2	1	1	2	2	1	1	1	1	1	1	1	5	100	6	100	1	0	1	0	5	6	1	100	2	20	6	4	3	60	2
102	1	2	2	72		1	3	1	1	9	3.4	50	4	1	1	1	1	1	1	1	1	1	1	1	1	1	1	1	1	1	3.5	75	3.1	40	3	60	3	40	3	3	3	60	4	60	3	3	4	40	3
103	1	2	2	81		1	1	3	0	0	2	25	5	1	1	1	1	1	1	1	1	1	1								2	25	6	100			2	20	3	3	4	40	2	20	3	3	5	20	2
104	1	2	2	67		1	1	3	1	2	3.4	50	4	1	2	3	1	1	2		1	2	2	2	1	1	1	1	1	1			3.1	40			4	60	2	2	1	100	5	80	4	1	1	100	3
105	1	2	2	74		1	3	3	1	5	3.4	50	2	1	1	1	1	1	1	1	1	1	1										6	100							1	100							1
106	1	2	2	53		1	1	2	1	5	3.4	50	3	1	1	1	1	1	1	1	1	1	1	1	1	1	1	1	1		4	75	4.2	60	4	80	4	60	3	5	3	60	4	60	4	4	4	40	4
107	1	2	2	75		1	1	3	0	0	2	25	2	1	1	1	1	2	1	1	1	1	2	1	1	1	1	2	2	2	4	75	6	100	6	100
108	1	2	2	68		1	2	1	0	0	2	25	5	1	1	1	1	1	1	1	1	1	2	2	1	1	2	1	1		5	100	6	100	6	100	3	40	5	6	2	80	5	80	6	5	4	40	5
109	1	2	2	55		2	2	2	1	7	3.4	50	2	1	1	1	2	2	1	1	1	1	2	1	1	1	1	1	1		4	75	3.1	40	4	80	1	0	1	5	6	0	1	0	2	1	6	0	1
110	1	2	2	56		1	2	2	1	3	2	25	4	1	1	1	1	3	2	1	2	2	2	1	1	1	1	1	1	1	4	75	3.1	40	5	100	1	0	4	6	2	80	3	40	6	4	5	20	4
111	1	2	1	79		1	2	2	1	5	3.4	50	1	1	1	1	1	2	1	1	1	1	2	1	1	1	1				5	100	3.1	40	3	60	3	40	5	5	3	60	3	40	5	4	4	40	5
112	1	2	2	72		1	1	2	1	7	2	25	5	1	1	1	1	1	1	1	1	1	1	1	1	1	1	1	1		5	100	2.2	20	2	40	3	40	4	4	4	40	2	20	5	5	4	40	4
113	1	2	2	56		1	2	3	0	0	3.4	50	2	1	1	2	1	1	1	1	1	1	2	1	1	1	1	1	1	1	1	0	3.1	40	3	60			4		2	80	5	80	4	4	2	80	4
114	1	2	2	58		2	1	2	0	0	2	25	4	1	2	2	2	3	2	1	2	2	2	1	1	1	1	2	2	2	4	75	5.4	80	4	80	4	60	5	6	2	80	4	60	6	4	2	80	5
115	1	2	2	55		1	2	2	1	5	3.4	50	4	1	1	1	1	2	1	1	1	2	2	1	1	1	1	2	2	2	4	75	3.1	40	2	40	2	20	4	4	5	20	2	20	4	4	5	20	4
116	1	2	2	76		1	2	3	1	3	2	25	3	1	2	1	1	2	2	1	1	1	1	1	1	1	1	2	1		3	50	3.1	40	1	20					3	60			4
117	1	2	1	73		1	2	2	1	5	3.4	50	1	1	1	1	1	2	1	1	1	1	2	1	1	1	1				5	100	3.1	40	3	60	3	40	5	5	3	60	3	40	5	4	4	40	5
118	1	2	2	72		1	2	2	1	5	2	25	2	1	1	2	2	2	1	1	2	2	2	1	1	1	1	1	1	1	4	75	2.2	20	2	40	1	0	4	4	5	20	2	20	5	4	6	0	5
119	1	2	2	63		1	2	2	1	7	3.4	50	1	1	1	2	2	2	2	1	1	2	2	1	1	1	1	1	1	2	4	75	2.2	20	2	40	2	20	3	4	4	40	2	20	3	3	4	40	3
120	1	2	2	64		2	2	2	1	6	2	25	5	1	1	1	1	2	2	1	1	2	1	2	2	1	2	2	2		3	50	2.2	20	3	60	1	0	4	4	5	20	2	20	3	3	4	40	2
121	1	2	1	79		1	2	2	1	2	3.4	50	2	1	1	1	1	1	1	1	1	1	2	1	1	1	1	1	1		5	100	5.4	80	4	80	6	100	6	6	2	80	4	60	6	3	2	80	3
122	1	2	2	68		1	1	2	1	5	3.4	50	3	2	1	2	2	3	2	2	2	2	2	1	1	1	1	1	1		5	100	4.2	60	4	80	5	80	5	5	2	80	5	80	5	4	2	80	5
123	1	2	2	45		1	1	1	1	8	1	0	3	1	1	1	1	1	1	1	1	1	1	1	1	1	1	1	1		1	0	1	0	1	20	1	0	1	1	6	0	1	0	1	1	6	0	1
124	1	2	2	52		1	2	2	0	0	3.4	50	4	1	1	1	1	2	1	1	1	2	2	1	1	1	1	1	1	1	2	25	3.1	40	3	60	3	40	3	4	4	40	2	20	4	6	3	60	2
125	1	2	2	74		1	1	3	1	2	3.4	50	3	2	2	2	2	2	1	1	2	2	2	1	1	1	1	1	1	1	5	100	3.1	40	4	80	3	40	4	5	2	80	3	40	5	4	3	60	4
126	1	2	2	62		1	2	3	0	0	3.4	50	4	1	1	1	2	2	1	1	2	2	2	1	1	1	1	2	2	2	5	100	6	100	6	100	1	0	5	6	4	40	1	0	3	3	6	0	3
127	1	2	2	62		1	2	2	1	3	3.4	50	3	1	1	1	1	2	1	1	1	1	2	1	1	1	1	1	1	1			3.1	40	2	40	4	60	5	5	2	80	4	60	6	4	3	60	4
128	1	2	1	75		1	2	2	1	4	3.4	50	4	1	1	1	1	2	2	1	1	2	1	1	1	1	1	1	1	1	5	100	3.1	40	3	60	3	40	6	6	2	80	4	60	6	4	2	80	4
129	1	2	2	67		2	2	2	1	3	3.4	50	3	1	1	1	1	2	1	1	1	2	1	1	1	1	1	1	1	1	1	0	3.1	40	1	20	2	20	6	6	2	80	2	20	5	5	3	60	5
130	1	2	2	74		2	1	2	0	0	3.4	50	3	1	1	2	2	2	1	1	1	2	3	2	2	1	1	2	1	2	3	50	6	100	6	100	1	0	6	4	3	60	2	20	4	4	4	40	4
131	1	2	2	72		2	2	1	1	4	1	0	5	1	1	1	1	1	1	1	1	1	1	1	1	1	1	1	1	1	1	0					1	0	3	3	5	20	1	0	2	2	6	0	2
132	1	2	1	53		2	2	1	1	4	5	100	1	2	3	3	1	1	1	3	3	3	3	1	1	1	1	2	2	2	4	75	6	100	4	80	5	80	6	5	1	100	5	80	6	5	1	100	1
133	1	2	2	77		1	1	3	0	0	3.4	50	2	1	1	1	1	1	1	1	1	1	1	1	1	1	1	1	1	1	5	100	5.4	80	4	80	1	0	6	6	2	80	5	80	5	4	3	60	4
134	1	2	2	48		1	2	2	0	0	4.4	75	4	3	3	3	3	3	3	3	3	3	3	2	2	2	2	2	2	2	5	100	3.1	40	4	80	5	80	5	6	2	80	5	80	6	6	2	80	6
135	1	2	1	57		1	2	1	1	6	3.4	50		1	1	1	2	2	1	1	1	1.5	2	2	1	1	1	1	1				3.1	40
136	1	2	2	62		1	2	2	1	4	3.4	50	5	1	1	2	1	1	1	1	1	1	2	1	1	1	1	1	1	1	2	25	3.1	40	2	40	3	40	4	4	5	20	2	20	4	4	5	20	4
137	1	2	1	67		1	2	2	1	5	3.4	50	1	1	1	1	1	2	1	1	1	1	2	1	1	1	1				5	100	3.1	40	3	60	3	40	5	5	3	60	3	40	5	4	4	40	5
138	1	2	2	68		1	2	2	0	0	3.4	50	2	1	1	1	1	1	1	1	1	1	1	1	1	1	1	1	1	1	2	25	6	100	6	100	4	60	4	6	3	60	3	40	6	6	2	80	4
139	1	2	2	54		1	1	1	0	0	5	100	3	2	2	2	2	2	1	1	1	2	2	1	1	1	1	2	2	2	3	50	1	0	2	40	4	60	3	3	4	40	2	20	2	3	3	60	1
140	1	2	2	78		1	1	1	1	3	1	0	5	1	1	1	2		2	1	1	1	1	1	1	1	1	1	1		2	25	3.1	40	1	20	1	0	2	3	5	20	2	20	2	3	6	0	3
141	1	2	2	61		1	2	1	1	7	3.4	50	2	1	1	1	1	2	1	1	1	1	1	1	1	1	1	1	1	1	2	25	2.2	20	1	20	5	80	3	2	1	100	5	80	3	2	4	40	2
142	1	2	1	67		1	2	2	1	5	3.4	50	2	1	1	1	1	2	3	2	3	3	2	1	1	1	1	1	1	1	3	50	3.1	40	1	20	5	80	2	5	5	20	3	40	5	4	2	80	3
143	1	2	2	37		2	2	4	1	5	3.4	50	1	1	1	2			1				2	1	1	1	1	1	1	1	3	50	4.2	60	4	80	3	40	2	2	5	20	2	20	3	3	5	20	4
144	1	2	2	66		1	2	1	0	0	2	25	5	1	1	1	1	2	2	1	1	2	2	1	1	1	1	1	1	1	5	100	6	100	1	0	1	0	5	6	1	100	2	20	6	4	3	60	2
145	1	2	2	66		2	2	1	1	3	3.4	50	3	1	2	2	2	2	2	2	2	2	2	1	1	1	1	1	1	1	3	50	4.2	60	5	100	3	40	4	3	3	60	4	60	4	4	5	20	4
146	1	2	2	72		1	1	1	1	8	3.4	50	4	1	1	1	1	1	1	1	1	1	1	1	1	1	1	1	1	1	3.5	75	3.1	40	3	60	3	40	3	3	3	60	4	60	3	3	4	40	3
147	1	2	2	65		1	1	2	1	5	3.4	50	3	2	1	2	2	3	2	2	2	2	2	1	1	1	1	1	1		5	100	4.2	60	4	80	5	80	5	5	2	80	5	80	5	4	2	80	5
148	1	2	2	59		1	2	3	0	0	3.4	50	4	1	1	1	2	2	1	1	2	2	2	1	1	1	1	2	2	2	5	100	6	100	6	100	1	0	5	6	4	40	1	0	3	3	6	0	3
149	1	2	1	67		1	2	2	1	5	3.4	50	1	1	1	1	1	2	1	1	1	1	2	1	1	1	1				5	100	3.1	40	3	60	3	40	5	5	3	60	3	40	5	4	4	40	5
150	0	1	1	65							3.4	50	3	2	2	3	3	3	2	3	3	3	3	2	2	2	2	2	2	2	5	100	6	100	6	80	3	40	5	6	3	60	2	20	5	5	4	40	4
151	0	1	1	61							2	25	4	2	2	2	3	2	2	2	2	3	3	1	1	1	1	2	2		3	50	3.1	40	3	40	3	40	6	6	3	60	3	40	4	4	4	40	5
152	0	1	2	72							3.4	25	4	3	3	3	3	3	3	3	3	3	3	2	2	2	2	2	2		5	100	4.2	60	4	60	2	20	4	4	4	20	3	20	4	6	5	20	6
153	0	1	1	88							3.4	50	3	2	2	2	1	2	1	2	2	2	2	1	1	1	1	1	1	1	3	50	3.1	40	3	40	2	20	4	5	4	40	4	60	4	3	3	40	3
154	0	1	1	71							2	25		2	2	2							2		1			1	1	1			3.1	40	3	40				3							3	60	3
155	0	1	2	71							3.4	50	3	1										1				1			5	100	3.1	40	4	60					5	20
156	0	1	2	79							3.4	50	3	3	3	3	3	3	2	2	3	3	3	2	2	2	2	2	2	2	5	100	3.1	40	3	40	5	80	5	6	2	80	5	80	6	5	2	80	5
157	0	1	1	79							3.4	50	2	2	2	2	2	3	2	3	3	3	3	1	1	2	2	2	2	2	4	75	2.2	20	3	40	3	40	5	6	4	40	3	40	5	4	4	40	4
158	0	1	1	85							2	50	3	2	2	2	2	2	2	2	2	2	2	1	1	1	1	1	1	1	3	50	4.2	60	3	40	3	40	3	5	4	40	3	40	4	3	4	40	3
159	0	1	1	75							2	25	4	1	1	1	1	2	1	1	1	2	2	1	1	1	1	1	1
160	0	1	1	85							2	25	5	1	1	1		2	2	1	1	2	2	1	1	1	1	1	1		1	25	2.2	20	2	20	1	0	2	3	5	20	2	20	3	3	5	20	3
161	0	1	2	93							2	25	3	2	2	2	1	1	2	1	1	1	2	1	1	1	1	1	1		4	75	3.1	40	3	40	1	0	4		4	20	3	20	4	4	4	20	4
162	0	1	1	74							3.4	50	5	2	3	3	3	3	2	3	3	3	3	1	1	2	2	1	1	2	5	100	2.2	20	4	60	5	80	1	6	3	60	5	80	4	4	5	20	2
163	0	1	1	67							3.4	50	4	2	2	2	3	3	1	3	3	3	2	2	2	2	1	2	2	1	4	75	2.2	20	2	20	3	40	5	4	4	40	2	20	4	5	4	40	3
164	0	1	1	70							4.4	75	4	2	3	3	3	3	3	2	3	3	3	2	2	2	2	2	2	1	3	50	4.2	60	4	60	4	60	5	6	2	80	5	80	5	5	4	40	4
165	0	1	1	62							4.4	75	3	2	3	3	3	3	3	3	3	3	3	1	2	2	2	2	2	2	5	100	4.2	60	4	60		60	6	6	2	80	4	60	6	4	4	40	4
166	0	1	1	79							3.4	50	3	1	2	1	1	2	1	2	3	3	2	1	1	1	1	2	2	2	3	50			1	0	3	40	5	5	2	80	3	40	5	5	2	80	5
167	0	1	1	64							3.4	50	3	2	2	2	1	2	2	2	2	2	3	2	2	2	2	2	2	2	5	100	3.1	40	3	40	4	60	5	6	3	60	5	80	6	5	3	60	4
168	0	1	1	68							3.4	50	3	2	2	2	1	3	1	1	2	2	3	2	2	2	1	2	2	2	5	100	2.2	20	3	40	4	60	5	6	1	100	5	80	3	5	2	80	5
169	0	1	1	74							3.4	50	3	2	2	3	2	3	3	3	3	3	3	1	1	1	1	2	2	2	5	100	1	0	1	0	1	0	4	5	2	80	5	80	6	4	4	40	2
170	0	1	2	67							3.4	50	3	2	3	3	2	3	3	3	3	3	3	2	2	2	2	2	2	2	5	100	2.2	5	5	80	3	20	6	6	2	80	4	60	5	5	3	60	4
171	0	1	1	67							3.4	50	4	2	3	3	2	3	3	3	3	3	3	1	2	2	2	2	2	2	5	100	2.2	20	4	60	5	80	6	6	1	100	5	80	6	3	1	100	3
172	0	1	1	64							3.4	50	4	3	3	3	3	3	3	3	3	3	3	2	2	2	2	2	2	2	5	100	2.2	20	5	80	4	60	4	5	4	40	5	80	3	6	5	20	5
173	0	1	2	80							2	25	4	1	2	3	1	2	2	1	2	3	3	1	2	1	2	2	2		5	100	3.1	40	2	20	4	60	5	6	2	80	4	60	4	5	3	60	3
174	0	1	2	63							2	25	4	2	2	2	2	2	2	3	3	3	2	2	2	1	1	2	2	2	1	0	2.2	20	2	20	6	100	1	5	4	40	1	0	3	1	6	0	1
175	0	2	1	59							3.4	50	3	2	2	3	3	3	2	3	3	3	3	2	2	2	2	2	2	2	5	100	6	100	6	80	3	40	5	6	3	60	2	20	5	5	4	40	4
176	0	2	2	68							3.4	25	4	3	3	3	3	3	3	3	3	3	3	2	2	2	2	2	2		5	100	4.2	60	4	60	2	20	4	4	4	20	3	20	4	6	5	20	6
177	0	2	2	65							3.4	50	3	1										1				1			5	100	3.1	40	4	60					5	20
178	0	2	1	58							4.4	75	3	2	3	3	3	3	3	3	3	3	3	1	2	2	2	2	2	2	5	100	4.2	60	4	60		60	6	6	2	80	4	60	6	4	4	40	4
179	0	2	2	66							3.4	25	4	3	3	3	3	3	3	3	3	3	3	2	2	2	2	2	2		5	100	4.2	60	4	60	2	20	4	4	4	20	3	20	4	6	5	20	6
180	0	2	2	73							2	25	4	1	2	3	1	2	2	1	2	3	3	1	2	1	2	2	2		5	100	3.1	40	2	20	4	60	5	6	2	80	4	60	4	5	3	60	3
181	0	2	2	57							2	25	4	2	2	2	2	2	2	3	3	3	2	2	2	1	1	2	2	2	1	0	2.2	20	2	20	6	100	1	5	4	40	1	0	3	1	6	0	1
182	0	2	1	56							2	25	4	2	2	2	2	2	2	3	3	3	2	2	2	1	1	2	2	2	1	0	2.2	20	2	20	6	100	1	5	4	40	1	0	3	1	6	0	1
183	0	2	2	67							3.4	25	4	3	3	3	3	3	3	3	3	3	3	2	2	2	2	2	2		5	100	4.2	60	4	60	2	20	4	4	4	20	3	20	4	6	5	20	6
184	0	2	2	67							3.4	50	3	1										1				1			5	100	3.1	40	4	60					5	20
185	0	2	2	65							3.4	50	3	3	3	3	3	3	2	2	3	3	3	2	2	2	2	2	2	2	5	100	3.1	40	3	40	5	80	5	6	2	80	5	80	6	5	2	80	5
186	0	2	1	67							4.4	75	3	2	3	3	3	3	3	3	3	3	3	1	2	2	2	2	2	2	5	100	4.2	60	4	60		60	6	6	2	80	4	60	6	4	4	40	4
187	0	2	2	68							3.4	25	4	3	3	3	3	3	3	3	3	3	3	2	2	2	2	2	2		5	100	4.2	60	4	60	2	20	4	4	4	20	3	20	4	6	5	20	6
188	0	2	2	59							2	25	4	2	2	2	2	2	2	3	3	3	2	2	2	1	1	2	2	2	1	0	2.2	20	2	20	6	100	1	5	4	40	1	0	3	1	6	0	1
189	0	2	1	59							3.4	50	3	2	2	3	3	3	2	3	3	3	3	2	2	2	2	2	2	2	5	100	6	100	6	80	3	40	5	6	3	60	2	20	5	5	4	40	4
190	0	2	2	67							3.4	25	4	3	3	3	3	3	3	3	3	3	3	2	2	2	2	2	2		5	100	4.2	60	4	60	2	20	4	4	4	20	3	20	4	6	5	20	6
191	0	2	2	65							3.4	50	3	1										1				1			5	100	3.1	40	4	60					5	20
192	0	2	2	71							3.4	50	3	3	3	3	3	3	2	2	3	3	3	2	2	2	2	2	2	2	5	100	3.1	40	3	40	5	80	5	6	2	80	5	80	6	5	2	80	5
193	0	2	1	57							2	25	4	2	2	2	2	2	2	3	3	3	2	2	2	1	1	2	2	2	1	0	2.2	20	2	20	6	100	1	5	4	40	1	0	3	1	6	0	1
194	0	2	2	66							3.4	25	4	3	3	3	3	3	3	3	3	3	3	2	2	2	2	2	2		5	100	4.2	60	4	60	2	20	4	4	4	20	3	20	4	6	5	20	6
195	0	2	2	73							2	25	4	1	2	3	1	2	2	1	2	3	3	1	2	1	2	2	2		5	100	3.1	40	2	20	4	60	5	6	2	80	4	60	4	5	3	60	3
196	0	2	2	59							2	25	4	2	2	2	2	2	2	3	3	3	2	2	2	1	1	2	2	2	1	0	2.2	20	2	20	6	100	1	5	4	40	1	0	3	1	6	0	1
197	0	2	2	64							3.4	25	4	3	3	3	3	3	3	3	3	3	3	2	2	2	2	2	2		5	100	4.2	60	4	60	2	20	4	4	4	20	3	20	4	6	5	20	6
198	0	2	2	68							3.4	50	3	1										1				1			5	100	3.1	40	4	60					5	20
199	0	2	2	69							3.4	50	3	3	3	3	3	3	2	2	3	3	3	2	2	2	2	2	2	2	5	100	3.1	40	3	40	5	80	5	6	2	80	5	80	6	5	2	80	5
200	0	2	2	59							2	25	4	2	2	2	2	2	2	3	3	3	2	2	2	1	1	2	2	2	1	0	2.2	20	2	20	6	100	1	5	4	40	1	0	3	1	6	0	1
201	0	2	1	58							3.4	50	3	2	2	2	1	2	2	2	2	2	3	2	2	2	2	2	2	2	5	100	3.1	40	3	40	4	60	5	6	3	60	5	80	6	5	3	60	4
202	0	2	2	66							3.4	25	4	3	3	3	3	3	3	3	3	3	3	2	2	2	2	2	2		5	100	4.2	60	4	60	2	20	4	4	4	20	3	20	4	6	5	20	6
203	0	2	2	68							2	25	4	1	2	3	1	2	2	1	2	3	3	1	2	1	2	2	2		5	100	3.1	40	2	20	4	60	5	6	2	80	4	60	4	5	3	60	3
204	0	2	2	57							2	25	4	2	2	2	2	2	2	3	3	3	2	2	2	1	1	2	2	2	1	0	2.2	20	2	20	6	100	1	5	4	40	1	0	3	1	6	0	1
205	0	2	1	57							3.4	50	3	2	2	3	3	3	2	3	3	3	3	2	2	2	2	2	2	2	5	100	6	100	6	80	3	40	5	6	3	60	2	20	5	5	4	40	4
206	0	2	2	68							3.4	25	4	3	3	3	3	3	3	3	3	3	3	2	2	2	2	2	2		5	100	4.2	60	4	60	2	20	4	4	4	20	3	20	4	6	5	20	6
207	0	2	2	64							3.4	50	3	1										1				1			5	100	3.1	40	4	60					5	20
208	0	2	2	61							2	25	4	2	2	2	2	2	2	3	3	3	2	2	2	1	1	2	2	2	1	0	2.2	20	2	20	6	100	1	5	4	40	1	0	3	1	6	0	1
209	0	2	2	66							3.4	50	3	3	3	3	3	3	2	2	3	3	3	2	2	2	2	2	2	2	5	100	3.2	40	3	40	5	80	5	6	2	80	5	80	6	5	2	80	5
210	0	2	1	58							4.4	75	3	2	3	3	3	3	3	3	3	3	3	1	2	2	2	2	2	2	5	100	4.2	60	4	60		60	6	6	2	80	4	60	6	4	4	40	4
211	0	2	2	67							3.4	25	4	3	3	3	3	3	3	3	3	3	3	2	2	2	2	2	2		5	100	4.2	60	4	60	2	20	4	4	4	20	3	20	4	6	5	20	6
212	0	2	2	62							3.4	25	4	3	3	3	3	3	3	3	3	3	3	2	2	2	2	2	2		5	100	4.2	60	4	60	2	20	4	4	4	20	3	20	4	6	5	20	6
213	0	2	2	59							3.4	25	4	3	3	3	3	3	3	3	3	3	3	2	2	2	2	2	2		5	100	4.2	60	4	60	2	20	4	4	4	20	3	20	4	6	5	20	6
214	0	2	1	57							3.4	50	4	3	3	3	3	3	3	3	3	3	3	2	2	2	2	2	2	2	5	100	2.2	20	5	80	4	60	4	5	4	40	5	80	3	6	5	20	5
215	0	2	2	75							2	25	4	1	2	3	1	2	2	1	2	3	3	1	2	1	2	2	2		5	100	3.1	40	2	20	4	60	5	6	2	80	4	60	4	5	3	60	3
216	0	2	2	58							2	25	4	2	2	2	2	2	2	3	3	3	2	2	2	1	1	2	2	2	1	0	2.2	20	2	20	6	100	1	5	4	40	1	0	3	1	6	0	1
217	0	2	2	63							3.4	25	4	3	3	3	3	3	3	3	3	3	3	2	2	2	2	2	2		5	100	4.2	60	4	60	2	20	4	4	4	20	3	20	4	6	5	20	6
218	0	2	2	70							3.4	50	3	1										1				1			5	100	3.1	40	4	60					5	20
219	0	2	2	72							3.4	50	3	3	3	3	3	3	2	2	3	3	3	2	2	2	2	2	2	2	5	100	3.1	40	3	40	5	80	5	6	2	80	5	80	6	5	2	80	5
220	0	2	2	61							2	25	4	2	2	2	2	2	2	3	3	3	2	2	2	1	1	2	2	2	1	0	2.2	20	2	20	6	100	1	5	4	40	1	0	3	1	6	0	1
221	0	2	2	62							2	25	4	1	2	3	1	2	2	1	2	3	3	1	2	1	2	2	2		5	100	3.1	40	2	20	4	60	5	6	2	80	4	60	4	5	3	60	3
222	0	2	2	61							2	25	4	2	2	2	2	2	2	3	3	3	2	2	2	1	1	2	2	2	1	0	2.2	20	2	20	6	100	1	5	4	40	1	0	3	1	6	0	1
223	0	2	1	61							3.4	50	3	2	2	3	3	3	2	3	3	3	3	2	2	2	2	2	2	2	5	100	6	100	6	80	3	40	5	6	3	60	2	20	5	5	4	40	4
224	0	2	2	68							3.4	25	4	3	3	3	3	3	3	3	3	3	3	2	2	2	2	2	2		5	100	4.2	60	4	60	2	20	4	4	4	20	3	20	4	6	5	20	6
225	0	2	2	67							3.4	50	3	1										1				1			5	100	3.1	40	4	60					5	20
226	0	2	2	73							3.4	50	3	3	3	3	3	3	2	2	3	3	3	2	2	2	2	2	2	2	5	100	3.1	40	3	40	5	80	5	6	2	80	5	80	6	5	2	80	5
227	0	2	2	71							2	25	4	1	2	3	1	2	2	1	2	3	3	1	2	1	2	2	2		5	100	3.1	40	2	20	4	60	5	6	2	80	4	60	4	5	3	60	3
228	0	2	2	62							2	25	4	2	2	2	2	2	2	3	3	3	2	2	2	1	1	2	2	2	1	0	2.2	20	2	20	6	100	1	5	4	40	1	0	3	1	6	0	1
229	0	2	1	63							3.4	50	3	2	2	3	3	3	2	3	3	3	3	2	2	2	2	2	2	2	5	100	6	100	6	80	3	40	5	6	3	60	2	20	5	5	4	40	4
230	0	2	2	66							3.4	25	4	3	3	3	3	3	3	3	3	3	3	2	2	2	2	2	2		5	100	4.2	60	4	60	2	20	4	4	4	20	3	20	4	6	5	20	6
231	0	2	2	67							3.4	50	3	1										1				1			5	100	3.1	40	4	60					5	20
232	0	2	2	70							3.4	50	3	3	3	3	3	3	2	2	3	3	3	2	2	2	2	2	2	2	5	100	3.1	40	3	40	5	80	5	6	2	80	5	80	6	5	2	80	5
233	0	2	2	73							2	25	4	1	2	3	1	2	2	1	2	3	3	1	2	1	2	2	2		5	100	3.1	40	2	20	4	60	5	6	2	80	4	60	4	5	3	60	3
234	0	2	2	64							2	25	4	2	2	2	2	2	2	3	3	3	2	2	2	1	1	2	2	2	1	0	2.2	20	2	20	6	100	1	5	4	40	1	0	3	1	6	0	1
235	0	2	2	65							3.4	25	4	3	3	3	3	3	3	3	3	3	3	2	2	2	2	2	2		5	100	4.2	60	4	60	2	20	4	4	4	20	3	20	4	6	5	20	6
236	0	2	2	66							3.4	50	3	1										1				1			5	100	3.1	40	4	60					5	20
237	0	2	2	65							3.4	50	3	1										1				1			5	100	3.1	40	4	60					5	20
238	0	2	2	73							3.4	50	3	3	3	3	3	3	2	2	3	3	3	2	2	2	2	2	2	2	5	100	3.1	40	3	40	5	80	5	6	2	80	5	80	6	5	2	80	5
239	0	2	2	64							2	25	4	2	2	2	2	2	2	3	3	3	2	2	2	1	1	2	2	2	1	0	2.2	20	2	20	6	100	1	5	4	40	1	0	3	1	6	0	1
240	0	2	2	73							2	25	4	1	2	3	1	2	2	1	2	3	3	1	2	1	2	2	2		5	100	3.1	40	2	20	4	60	5	6	2	80	4	60	4	5	3	60	3
241	0	2	2	63							2	25	4	2	2	2	2	2	2	3	3	3	2	2	2	1	1	2	2	2	1	0	2.2	20	2	20	6	100	1	5	4	40	1	0	3	1	6	0	1
242	0	2	2	64							2	25	4	2	2	2	2	2	2	3	3	3	2	2	2	1	1	2	2	2	1	0	2.2	20	2	20	6	100	1	5	4	40	1	0	3	1	6	0	1
243	0	2	2	65							3.4	25	4	3	3	3	3	3	3	3	3	3	3	2	2	2	2	2	2		5	100	4.2	60	4	60	2	20	4	4	4	20	3	20	4	6	5	20	6
244	0	2	2	65							3.4	50	3	1										1				1			5	100	3.1	40	4	60					5	20
245	0	2	2	66							3.4	50	3	3	3	3	3	3	2	2	3	3	3	2	2	2	2	2	2	2	5	100	3.1	40	3	40	5	80	5	6	2	80	5	80	6	5	2	80	5
246	0	2	2	61							2	25	4	2	2	2	2	2	2	3	3	3	2	2	2	1	1	2	2	2	1	0	2.2	20	2	20	6	100	1	5	4	40	1	0	3	1	6	0	1
247	0	2	1	59							3.4	50	3	2	2	2	1	2	2	2	2	2	3	2	2	2	2	2	2	2	5	100	3.1	40	3	40	4	60	5	6	3	60	5	80	6	5	3	60	4
248	0	2	2	66							3.4	25	4	3	3	3	3	3	3	3	3	3	3	2	2	2	2	2	2		5	100	4.2	60	4	60	2	20	4	4	4	20	3	20	4	6	5	20	6
249	0	2	2	69							2	25	4	1	2	3	1	2	2	1	2	3	3	1	2	1	2	2	2		5	100	3.1	40	2	20	4	60	5	6	2	80	4	60	4	5	3	60	3
250	0	2	2	61							2	25	4	2	2	2	2	2	2	3	3	3	2	2	2	1	1	2	2	2	1	0	2.2	20	2	20	6	100	1	5	4	40	1	0	3	1	6	0	1
251	0	2	2	65							3.4	25	4	3	3	3	3	3	3	3	3	3	3	2	2	2	2	2	2		5	100	4.2	60	4	60	2	20	4	4	4	20	3	20	4	6	5	20	6
252	0	2	2	60							2	25	4	2	2	2	2	2	2	3	3	3	2	2	2	1	1	2	2	2	1	0	2.2	20	2	20	6	100	1	5	4	40	1	0	3	1	6	0	1
253	0	2	2	67							3.4	25	4	3	3	3	3	3	3	3	3	3	3	2	2	2	2	2	2		5	100	4.2	60	4	60	2	20	4	4	4	20	3	20	4	6	5	20	6
254	0	2	2	67							3.4	50	3	1										1				1			5	100	3.1	40	4	60					5	20
255	0	2	2	71							3.4	50	3	3	3	3	3	3	2	2	3	3	3	2	2	2	2	2	2	2	5	100	3.1	40	3	40	5	80	5	6	2	80	5	80	6	5	2	80	5
256	0	2	2	65							2	25	4	1	2	3	1	2	2	1	2	3	3	1	2	1	2	2	2		5	100	3.1	40	2	20	4	60	5	6	2	80	4	60	4	5	3	60	3
257	0	2	2	63							2	25	4	2	2	2	2	2	2	3	3	3	2	2	2	1	1	2	2	2	1	0	2.2	20	2	20	6	100	1	5	4	40	1	0	3	1	6	0	1
258	0	2	1	59							3.4	50	3	2	2	3	3	3	2	3	3	3	3	2	2	2	2	2	2	2	5	100	6	100	6	80	3	40	5	6	3	60	2	20	5	5	4	40	4
259	0	2	2	66							3.4	25	4	3	3	3	3	3	3	3	3	3	3	2	2	2	2	2	2		5	100	4.2	60	4	60	2	20	4	4	4	20	3	20	4	6	5	20	6
260	0	2	2	68							3.4	50	3	1										1				1			5	100	3.1	40	4	60					5	20
261	0	2	2	63							3.4	50	3	3	3	3	3	3	2	2	3	3	3	2	2	2	2	2	2	2	5	100	3.1	40	3	40	5	80	5	6	2	80	5	80	6	5	2	80	5
262	0	2	1	61							4.4	75	3	2	3	3	3	3	3	3	3	3	3	1	2	2	2	2	2	2	5	100	4.2	60	4	60		60	6	6	2	80	4	60	6	4	4	40	4
263	0	2	2	67							2	25	4	1	2	3	1	2	2	1	2	3	3	1	2	1	2	2	2		5	100	3.1	40	2	20	4	60	5	6	2	80	4	60	4	5	3	60	3
264	0	2	2	62							2	25	4	2	2	2	2	2	2	3	3	3	2	2	2	1	1	2	2	2	1	0	2.2	20	2	20	6	100	1	5	4	40	1	0	3	1	6	0	1
265	0	2	2	69							3.4	25	4	3	3	3	3	3	3	3	3	3	3	2	2	2	2	2	2		5	100	4.2	60	4	60	2	20	4	4	4	20	3	20	4	6	5	20	6
266	0	2	2	61							2	25	4	2	2	2	2	2	2	3	3	3	2	2	2	1	1	2	2	2	1	0	2.2	20	2	20	6	100	1	5	4	40	1	0	3	1	6	0	1
267	0	2	2	61							3.4	25	4	3	3	3	3	3	3	3	3	3	3	2	2	2	2	2	2		5	100	4.2	60	4	60	2	20	4	4	4	20	3	20	4	6	5	20	6
268	0	2	2	63							2	25	4	2	2	2	2	2	2	3	3	3	2	2	2	1	1	2	2	2	1	0	2.2	20	2	20	6	100	1	5	4	40	1	0	3	1	6	0	1
269	0	2	2	68							3.4	25	4	3	3	3	3	3	3	3	3	3	3	2	2	2	2	2	2		5	100	4.2	60	4	60	2	20	4	4	4	20	3	20	4	6	5	20	6
270	0	2	2	62							2	25	4	2	2	2	2	2	2	3	3	3	2	2	2	1	1	2	2	2	1	0	2.2	20	2	20	6	100	1	5	4	40	1	0	3	1	6	0	1
271	0	2	2	59							2	25	4	2	2	2	2	2	2	3	3	3	2	2	2	1	1	2	2	2	1	0	2.2	20	2	20	6	100	1	5	4	40	1	0	3	1	6	0	1
272	0	2	2	58							3.4	25	4	3	3	3	3	3	3	3	3	3	3	2	2	2	2	2	2		5	100	4.2	60	4	60	2	20	4	4	4	20	3	20	4	6	5	20	6
273	0	2	2	57							3.4	50	3	1										1				1			5	100	3.1	40	4	60					5	20
274	0	2	2	67							3.4	50	3	3	3	3	3	3	2	2	3	3	3	2	2	2	2	2	2	2	5	100	3.1	40	3	40	5	80	5	6	2	80	5	80	6	5	2	80	5
275	0	2	2	63							2	25	4	2	2	2	2	2	2	3	3	3	2	2	2	1	1	2	2	2	1	0	2.1	20	2	20	6	100	1	5	4	40	1	0	3	1	6	0	1
276	0	2	1	66							4.4	75	4	2	3	3	3	3	3	2	3	3	3	2	2	2	2	2	2	1	3	50	4.2	60	4	60	4	60	5	6	2	80	5	80	5	5	4	40	4
277	0	2	2	71							2	25	4	1	2	3	1	2	2	1	2	3	3	1	2	1	2	2	2		5	100	3.1	40	2	20	4	60	5	6	2	80	4	60	4	5	3	60	3
278	0	2	2	61							2	25	4	2	2	2	2	2	2	3	3	3	2	2	2	1	1	2	2	2	1	0	2.2	20	2	20	6	100	1	5	4	40	1	0	3	1	6	0	1
279	0	2	2	69							3.4	25	4	3	3	3	3	3	3	3	3	3	3	2	2	2	2	2	2		5	100	4.2	60	4	60	2	20	4	4	4	20	3	20	4	6	5	20	6
280	0	2	2	66							3.4	50	3	1										1				1			5	100	3.1	40	4	60					5	20
281	0	2	2	62							3.4	50	3	3	3	3	3	3	2	2	3	3	3	2	2	2	2	2	2	2	5	100	3.1	40	3	40	5	80	5	6	2	80	5	80	6	5	2	80	5
282	0	2	2	56							2	25	4	2	2	2	2	2	2	3	3	3	2	2	2	1	1	2	2	2	1	0	2.2	20	2	20	6	100	1	5	4	40	1	0	3	1	6	0	1
283	0	2	2	66							3.4	25	4	3	3	3	3	3	3	3	3	3	3	2	2	2	2	2	2		5	100	4.2	60	4	60	2	20	4	4	4	20	3	20	4	6	5	20	6
284	0	2	2	68							3.4	50	3	1										1				1			5	100	3.1	40	4	60					5	20
285	0	2	2	72							3.4	50	3	3	3	3	3	3	2	2	3	3	3	2	2	2	2	2	2	2	5	100	3.1	40	3	40	5	80	5	6	2	80	5	80	6	5	2	80	5
286	0	2	2	67							3.4	25	4	3	3	3	3	3	3	3	3	3	3	2	2	2	2	2	2		5	100	4.2	60	4	60	2	20	4	4	4	20	3	20	4	6	5	20	6
287	0	2	2	60							2	25	4	2	2	2	2	2	2	3	3	3	2	2	2	1	1	2	2	2	1	0	2.2	20	2	20	6	100	1	5	4	40	1	0	3	1	6	0	1
288	0	2	1	61							3.4	50	3	2	2	3	3	3	2	3	3	3	3	2	2	2	2	2	2	2	5	100	6	100	6	80	3	40	5	6	3	60	2	20	5	5	4	40	4
289	0	2	2	65							3.4	25	4	3	3	3	3	3	3	3	3	3	3	2	2	2	2	2	2		5	100	4.2	60	4	60	2	20	4	4	4	20	3	20	4	6	5	20	6
290	0	2	2	63							3.4	50	3	1										1				1			5	100	3.1	40	4	60					5	20
291	0	2	2	68							3.4	50	3	3	3	3	3	3	2	2	3	3	3	2	2	2	2	2	2	2	5	100	3.1	40	3	40	5	80	5	6	2	80	5	80	6	5	2	80	5
292	0	2	2	67							2	25	4	2	2	2	2	2	2	3	3	3	2	2	2	1	1	2	2	2	1	0	2.2	20	2	20	6	100	1	5	4	40	1	0	3	1	6	0	1
293	0	2	2	68							3.4	25	4	3	3	3	3	3	3	3	3	3	3	2	2	2	2	2	2		5	100	4.2	60	4	60	2	20	4	4	4	20	3	20	4	6	5	20	6
294	0	2	2	70							3.4	50	3	1										1				1			5	100	3.1	40	4	60					5	20
295	0	2	2	71							3.4	50	3	3	3	3	3	3	2	2	3	3	3	2	2	2	2	2	2	2	5	100	3.1	40	3	40	5	80	5	6	2	80	5	80	6	5	2	80	5
296	0	2	2	69							3.4	25	4	3	3	3	3	3	3	3	3	3	3	2	2	2	2	2	2		5	100	4.2	60	4	60	2	20	4	4	4	20	3	20	4	6	5	20	6
297	0	2	2	73							3.4	50	3	1										1				1			5	100	3.1	40	4	60					5	20
298	0	2	2	75							3.4	50	3	3	3	3	3	3	2	2	3	3	3	2	2	2	2	2	2	2	5	100	3.1	40	3	40	5	80	5	6	2	80	5	80	6	5	2	80	5
[truncated: 139 more columns]
